# Supplementary material for: Research on fault diagnosis of substation grounding grid based on graph neural network and multi source information fusion
Source: PLoS One. 2026 Jun 10;21(6):e0349513. doi: 10.1371/journal.pone.0349513 (PMC13252794; doi:10.1371/journal.pone.0349513)
Supplement: S1 Data — (XLSX) [file pone.0349513.s001.xlsx]

## Sheet: Sheet1
True Class \ Predicted Class	Conductor Corrosion	Loose Connection	Conductor Breakage	Ground Electrode Degradation	Normal State	Recall (%)
Conductor Corrosion	209	5	3	2	1	95
Loose Connection	4	211	2	2	1	95.9
Conductor Breakage	2	2	215	0	1	97.7
Ground Electrode Degradation	6	5	1	202	6	91.8
Normal State	0	0	0	1	99	99
Column Total	221	223	221	206	109	980
Precision (%)	94.6	94.6	97.3	98.1	91.7

## Sheet: Sheet2
Remove Module	Conductor corrosion	Loose connection	Conductor break	Grounding electrode deterioration
w/o Multimodal	1.42	0.89	1.15	1.68
w/o Topology-GCN	0.63	0.48	0.95	0.41
w/o Temporal	0.85	0.52	0.48	0.73
w/o Topology Loss	0.38	0.51	0.56	0.47

## Sheet: Sheet3
Modality Combination	Diagnostic Accuracy (%)	Localization Error (m)
Electrical + Infrared + Electromagnetic	96.8	1.23
Electrical + Infrared	94.5	1.58
Electrical + Electromagnetic	93.2	1.72
Electrical	91.3	1.89
Infrared + Electromagnetic	88.7	2.35
Infrared	82.4	3.12
Electromagnetic	79.6	3.45

## Sheet: Sheet4
SNR (dB)	Accuracy (%)	Error (m)	Electrical Weight	Infrared Weight	Electromagnetic Weight
Noise-free (∞)	96.8	1.23	0.42	0.26	0.32
Low Noise (40)	95.2	1.35	0.43	0.28	0.29
Medium Noise (30)	92.7	1.62	0.48	0.31	0.21
High Noise (20)	88.4	2.18	0.52	0.35	0.13

## Sheet: Sheet5
Method	Diagnostic accuracy (%)	Positioning error (m)	Success Rate	Success Rate ≤3m (%)
			≤2m (%)
CNN-MSF	82.7	2.65	71.2	82.7
LSTM-MSF	84.6	2.48	75	86.5
Trans-MSF	88.5	2.12	80.8	90.4
Std-GNN	80.8	2.89	67.3	80.8
MM-GNN	91.3	1.87	86.5	94.2
